# Supplementary material for: Prevalence and Genotype-Phenotype Correlation of Lynch Syndrome in a Selected High-Risk Cohort from Qatar’s Population
Source: Genes (Basel). 2022 Nov 21;13(11):2176. doi: 10.3390/genes13112176 (PMC9690077; doi:10.3390/genes13112176)
Supplement: Supplementary file 1 [file genes-13-02176-s001.zip]

Archive with 4 entries (4 files):
- Figure S1.png
- Figure S2.png
- Table  S2.pdf
- Table S1.pdf
